# Supplementary material for: Fish as sentinels of antimicrobial resistant bacteria, epidemic carbapenemase genes, and antibiotics in surface water
Source: PLoS One. 2022 Sep 2;17(9):e0272806. doi: 10.1371/journal.pone.0272806 (PMC9439226; doi:10.1371/journal.pone.0272806)
Supplement: S1 Table — (XLSX) [file pone.0272806.s001.xlsx]

## Sheet: Sheet1
Table S1. Antibiotic drugs targeted in fish livers by tandem HPLC-MS/MS and their method detection limits and limits of quantification
Targeted Screening Compounds - Antimicrobial Drugs	Method Detection Limits (ng/g)	Limits of Quantification (ng/g)
Trimethoprim	1.1	3.4
Lincomycin	0.4	1.2
Furazolidone	0.2	0.6
Sulfadimethoxine	2.1	7
Sulfamethazine	0.5	1.7
Sulfamethoxazole	1.1	3.9
Sulfanilamide	1.5	4.9
Tylosin A	0.1	0.5
Thiamphenicol	1.7	5.7
Chloramphenicol	1.1	3.9
Florfenicol	0.7	2.4
Triclosan	2.6	8.8
