# Supplementary material for: Fish as sentinels of antimicrobial resistant bacteria, epidemic carbapenemase genes, and antibiotics in surface water
Source: PLoS One. 2022 Sep 2;17(9):e0272806. doi: 10.1371/journal.pone.0272806 (PMC9439226; doi:10.1371/journal.pone.0272806)
Supplement: S2 Table — (XLSX) [file pone.0272806.s002.xlsx]

## Sheet: Supp Data
Table S2. Metadata from Fish Sampling and Processing
Isolate	Fish species	Downstream JPWWTP	Carbapenemase producing bacteria	ESBL	AmpC	Any AMR	Water Column	lincomycin (ng/g liver weight)	exposure_lincomycin	azithromycin (ng/g liver weight)	exposure_azithromycin	sulfamethoxazole (ng/g liver weight)	exposure_sulfmethoxazole	any_antibiotic_residue_exposure	kpc_gene copy (g of feces)	log_kpc_gene copy (g of feces)	kpc_present	ndm_gene copy (g of feces)	log_gene copy (g of feces)	ndm_present
1842	Gizzard shad	0	0	0	0	0	1	.	0	.	0	15.7	1	1	5000000000	9.69897	Yes	0	0	No
1843	Gizzard shad	0	0	0	0	0	1	.	0	.	0	.	0	0	.	.	.	.	.	.
1844	Gizzard shad	0	0	0	0	0	1	.	0	.	0	.	0	0	.	.	.	.	.	.
1845	Gizzard shad	0	0	0	0	0	1	.	0	.	0	.	0	0	.	.	.	.	.	.
1846	bluegill	0	0	0	1	1	1	.	0	5.7	1	.	0	1	.	.	.	.	.	.
1847	bluegill	0	0	0	0	0	1	20.6	1	.	0	.	0	1	.	.	.	.	.	.
1848	Smallmouth bass	0	0	0	0	0	1	22.6	1	.	0	.	0	1	.	.	.	.	.	.
1849	Smallmouth bass	0	0	0	0	0	1	.	0	.	0	.	0	0	.	.	.	.	.	.
1850	Smallmouth bass	0	0	0	0	0	1	.	0	.	0	.	0	0	.	.	.	.	.	.
1870	black redhorse	0	0	0	0	0	0	.	0	38.7	1	.	0	1	1950	3.29003	Yes	0	0	No
1875	Gizzard shad	0	0	0	0	0	1	.	0	79.5	1	.	0	1	5000000000	9.69897	Yes	0	0	No
1892	black redhorse	0	0	0	0	0	0	22	1	.	0	.	0	1	12500	4.09691	Yes	10750	4.03141	Yes
1893	Golden redhorse	0	0	0	0	0	0	.	0	.	0	19.4	1	1	400	2.60206	Yes	950	2.97772	Yes
1902	Smallmouth bass	0	0	0	0	0	1	8.2	1	.	0	.	0	1	34450000	7.53719	Yes	500	2.69897	Yes
1907	Black crappie	0	0	0	0	0	1	10.1	1	.	0	.	0	1	52500000	7.72016	Yes	0	0	No
2051	hybrid white/striped bass	0	0	0	0	0	1	.	0	.	0	.	0	0	2600	3.41497	Yes	1750	3.24304	Yes
2052	hybrid white/striped bass	0	0	0	0	0	1	.	0	.	0	.	0	0	1400	3.14613	Yes	500	2.69897	Yes
2076	spotted sucker	0	0	0	0	0	0	53.2	1	.	0	.	0	1	.	.	.	.	.	.
2077	spotted sucker	0	0	0	0	0	0	.	0	.	0	.	0	0	400	2.60206	Yes	400	2.60206	Yes
2277	Northern Hogsucker	0	0	0	0	0	0	.	0	.	0	41.7	1	1	.	.	.	.	.	.
2303	Common carp	0	0	0	1	1	0	.	0	.	0	.	0	0	15800000	7.19866	Yes	7250	3.86034	Yes
2305	Common carp	0	0	0	0	0	0	.	0	.	0	.	0	0	0	0	No	12000	4.07918	Yes
2351	Golden redhorse	0	0	0	0	0	0	.	0	.	0	.	0	0	7175000	6.85582	Yes
2352	Gizzard shad	0	0	0	1	1	1	.	0	.	0	.	0	0	0	0	No	13500	4.13033	Yes
2376	black redhorse	0	0	0	0	0	0	.	0	47.9	1	.	0	1	0	0	No	8250	3.91645	Yes
2377	Smallmouth bass	0	1	0	0	0	1	.	0	.	0	.	0	0	0	0	No	11000	4.04139	Yes
2419	Northern Hogsucker	0	0	0	1	1	0	.	0	.	0	.	0	0	7225000	6.85884	Yes	.	.	.
2426	black redhorse	0	0	0	0	0	0	.	0	21.5	1	.	0	1	31500	4.49831	Yes	10500	4.02119	Yes
2427	Northern Hogsucker	0	1	0	0	0	0	22.7	1	18.6	1	.	0	1	8825000	6.94571	Yes	.	.	.
2470	Gizzard shad	0	0	0	0	0	1	.	0	.	0	.	0	0	3670000	6.56467	Yes	11000	4.04139	Yes
2471	Gizzard shad	0	0	0	0	0	1	.	0	9.9	1	.	0	1	4550000	6.65801	Yes	8000	3.90309	Yes
2489	largemouth bass	0	0	0	0	0	1	.	0	.	0	.	0	0	9275000	6.96731	Yes	.	.	.
2503	Black crappie	0	0	0	0	0	1	.	0	.	0	.	0	0	7000	3.8451	Yes	8250	3.91645	Yes
2510	Gizzard shad	0	0	0	0	0	1	.	0	.	0	.	0	0	5500	3.74036	Yes	9000	3.95424	Yes
2542	white crappie	0	0	0	0	0	0	.	0	.	0	.	0	0	600	2.77815	Yes	7750	3.8893	Yes
2573	Gizzard shad	0	0	0	0	0	1	.	0	.	0	.	0	0	12300000	7.08991	Yes	.	.	.
2574	Golden redhorse	0	0	0	0	0	0	.	0	.	0	.	0	0	4000	3.60206	Yes	11500	4.0607	Yes
2576	Smallmouth bass	0	0	0	1	1	1	.	0	.	0	.	0	0	12300000	7.08991	Yes	.	.	.
2601	spotted sucker	0	0	0	0	0	0	.	0	.	0	.	0	0	74500	4.87216	Yes	9000	3.95424	Yes
1926	saugeye	1	0	0	0	0	1	79.6	1	.	0	.	0	1	400	2.60206	Yes
1927	River Carpsucker	1	0	0	0	0	0	.	0	.	0	.	0	0	3250	3.51188	Yes	400	2.60206	Yes
1954	River Carpsucker	1	0	0	0	0	0	.	0	.	0	.	0	0	3250	3.51188	Yes	17500	4.24304	Yes
1955	Freshwater drum	1	0	0	1	1	0	.	0	32.8	1	.	0	1	56500000	7.75205	Yes	0	0	No
1976	Quillback carpsucker	1	0	0	0	0	0	.	0	17.5	1	.	0	1	49000000	7.6902	Yes	400	2.60206	Yes
1977	Smallmouth redhorse	1	0	0	0	0	0	.	0	20.7	1	.	0	1	400	2.60206	Yes	0	0	No
2001	Common carp	1	1	1	1	1	0	114.1	1	5	1	.	0	1	800	2.90309	Yes	.	.	.
2002	River Carpsucker	1	0	0	0	0	0	.	0	.	0	.	0	0	2650	3.42325	Yes	.	.	.
2037	Smallmouth redhorse	1	0	0	0	0	0	7	1	31.1	1	.	0	1	12000	4.07918	Yes	.	.	.
2038	Gizzard shad	1	1	1	0	1	1	.	0	12.3	1	.	0	1	0	0	No	400	2.60206	Yes
2101	white bass	1	0	0	0	0	1	8.1	1	.	0	.	0	1	4500	3.65321	Yes	0	0	No
2102	River Carpsucker	1	0	1	1	1	0	.	0	.	0	.	0	0	3500	3.54407	Yes	32500	4.51188	Yes
2126	white bass	1	0	0	0	0	1	22.9	1	.	0	.	0	1	5000	3.69897	Yes
2127	River Carpsucker	1	0	1	1	1	0	.	0	.	0	.	0	0	1400	3.14613	Yes	9500	3.97772	Yes
2156	saugeye	1	0	0	0	0	1	.	0	16.4	1	.	0	1	20050000	7.30211	Yes	1150	3.0607	Yes
2157	Smallmouth redhorse	1	0	1	1	1	0	.	0	7.6	1	.	0	1	450	2.65321	Yes	0	0	No
2176	Gizzard shad	1	0	0	0	0	1	.	0	.	0	.	0	0	23600000	7.37291	Yes	850	2.92942	Yes
2177	Gizzard shad	1	1	0	1	1	1	.	0	.	0	.	0	0	3200	3.50515	Yes	9750	3.989	Yes
2205	white bass	1	0	0	0	0	1	.	0	.	0	.	0	0	5000	3.69897	Yes	10500	4.02119	Yes
2206	sauger	1	0	0	1	1	1	18.7	1	.	0	.	0	1	2850	3.45484	Yes	9000	3.95424	Yes
2226	Black crappie	1	0	0	0	0	1	.	0	.	0	.	0	0	350	2.54407	Yes	.	.	.
2228	white crappie	1	0	0	0	0	0	.	0	.	0	.	0	0	350	2.54407	Yes	0	0	No
2251	Freshwater drum	1	0	0	0	0	0	35	1	21.6	1	.	0	1	0	0	No	900	2.95424	Yes
2252	white bass	1	0	0	0	0	1	.	0	.	0	.	0	0	700	2.8451	Yes	450	2.65321	Yes
2276	Golden redhorse	1	0	0	0	0	0	.	0	.	0	.	0	0	.	.	.	.	.	.
2626	Quillback carpsucker	1	0	0	0	0	0	9.1	1	63.6	1	.	0	1	0	0	No	10250	4.01072	Yes
2627	Golden redhorse	1	0	0	0	0	0	.	0	169.8	1	.	0	1	2600	3.41497	Yes	8500	3.92942	Yes
2651	smallmouth redhorse	1	0	0	1	1	0	.	0	64.5	1	.	0	1	15500	4.19033	Yes	.	.	.
2652	Gizzard shad	1	0	1	1	1	1	.	0	11.5	1	.	0	1	8500000	6.92942	Yes	.	.	.
2702	mooneye	1	1	0	0	0	1	.	0	7.9	1	.	0	1	7425000	6.8707	Yes	.	.	.
2727	flathead catfish	1	0	0	0	0	1	.	0	12.2	1	.	0	1	6900000	6.83885	Yes	.	.	.
2752	River Carpsucker	1	0	0	0	0	0	.	0	.	0	.	0	0	13075000	7.11644	Yes	.	.	.
2753	Freshwater drum	1	0	0	0	0	0	.	0	7.6	1	.	0	1	23450000	7.37014	Yes	450	2.65321	Yes
2776	smallmouth redhorse	1	0	0	0	0	0	.	0	.	0	.	0	0	5000	3.69897	Yes	.	.	.
2777	Silver redhorse	1	0	0	0	0	0	.	0	.	0	.	0	0	12000000	7.07918	Yes	.	.	.
2801	Gizzard shad	1	0	0	0	0	1	.	0	10.6	1	.	0	1	550	2.74036	Yes	11500	4.0607	Yes
2802	Gizzard shad	1	0	0	0	0	1	.	0	.	0	.	0	0	950	2.97772	Yes	11500	4.0607	Yes
2826	smallmouth buffalo	1	0	0	1	1	0	.	0	.	0	.	0	0	0	0	No	11000	4.04139	Yes

## Sheet: Key
		Key
CMY	19.5	Downstream
CTX-M	7.8	0=Upstream
CRO	7.8	1=Downstream
AMR	20.8
		Carbapenem-producing bacteria
		0=No
		1=Yes
		ESBL
		0=No
		1=Yes
		AmpC
		0=No
		1=Yes
		Any AMR
		0=No
		1=Yes
		Water Column - Where the fish live/eat in the water column
		0=Benthic
		1=watercolumn
		exposure_lincomycin
		0=No
		1=Yes
		exposure_azithromycin
		0=No
		1=Yes
		exposure_sulfamethoxazole
		0=No
		1=Yes
		any_antibiotic_residue_exposure
		0=No
		1=Yes
		0=Upstream of JP WWTP
		LIN=lincomycin
		0=non-benthic, predatory
		1=benthic, bottom-feeders
		1=Downstream of JP WWTP
		SFX=sulfamethoxazole
